# Supplementary material for: Antigen-Dependent Adjuvanticity of Poly(lactic-co-glycolic acid)-polyethylene Glycol 25% Nanoparticles for Enhanced Vaccine Efficacy
Source: Vaccines (Basel). 2025 Mar 16;13(3):317. doi: 10.3390/vaccines13030317 (PMC11946064; doi:10.3390/vaccines13030317)
Supplement: Supplementary file 1 [file vaccines-13-00317-s001.zip]

Archive with 1 entries (1 files):
- vaccines-3454176-supplementary.pdf
